# Supplementary material for: Screening for Toxic Stress Response and Buffering Factors: A Case-Based, Trauma-Informed Approach to Health Equity
Source: MedEdPORTAL. 2022 Mar 4;18:11224. doi: 10.15766/mep_2374-8265.11224 (PMC8894523; doi:10.15766/mep_2374-8265.11224)
Supplement: Supplementary file 1 — ACEs and Health Equity Slides.pptxFacilitator Guide.docxFacilitator Slides.pptxStudent Handout.docxPre-, Post-, and 3-Month Follow-up Surveys.docx [file mep_2374-8265.11224-s001.zip]

Archive with 6 entries (6 files):
- B. Facilitator Guide.docx
- C. Facilitator Slides.pptx
- D. Student Handout.docx
- E. Pre-, Post-, and 3-Month Follow-up Surveys.docx
- A. ACEs and Health Equity Slides.pptx
- Educational_Summary_Report_11224.pdf
